# Supplementary material for: Fine-Tuning of Molecular Structures to Generate Carbohydrate Based Super Gelators and Their Applications for Drug Delivery and Dye Absorption
Source: Gels. 2021 Sep 7;7(3):134. doi: 10.3390/gels7030134 (PMC8482264; doi:10.3390/gels7030134)
Supplement: Supplementary file 1 [file gels-07-00134-s001.zip]

Archive with 1 entries (1 files):
- gels-1332731-supplementary.pdf
